# Supplementary material for: Reirradiation for Nasal Cavity or Paranasal Sinus Tumor—A Multi-Institutional Study
Source: Cancers (Basel). 2021 Dec 16;13(24):6315. doi: 10.3390/cancers13246315 (PMC8699758; doi:10.3390/cancers13246315)
Supplement: Supplementary file 1 [file cancers-13-06315-s001.zip]

Archive with 1 entries (1 files):
- cancers-1433747-supplementary.pdf
